# Supplementary material for: Allicin Inhibits Porcine Reproductive and Respiratory Syndrome Virus Infection In Vitro and Alleviates Inflammatory Responses
Source: Viruses. 2023 Apr 25;15(5):1050. doi: 10.3390/v15051050 (PMC10220932; doi:10.3390/v15051050)
Supplement: Supplementary file 1 [file viruses-15-01050-s001.zip]

Archive with 1 entries (1 files):
- viruses-2345328-supplementary.pdf
